# Supplementary material for: A human isogenic iPSC-derived cell line panel identifies major regulators of aberrant astrocyte proliferation in Down syndrome
Source: Commun Biol. 2021 Jun 14;4:730. doi: 10.1038/s42003-021-02242-7 (PMC8203796; doi:10.1038/s42003-021-02242-7)
Supplement: Supplementary file 4 — Supplementary Data 1 [file 42003_2021_2242_MOESM4_ESM.xlsx]

## Sheet: Sheet1
	Gene	D−			D+			Dremov			P value (D− and D+)
		Line 1	Line 2	Line 3	Line 1	Line 2	Line 3	Line 1	Line 2	Line 3
	TPTE	0.425984	1.31782	0.385856	0.642077	1.68892	0.949073	1.90383	1.10693	0.527596	0.349355
	BAGE2	0.472411	0.730725	0.551313	1.04123	0.692829	0.840901	1.30569	1.01975	0.756787	0.0905074
	ANKRD30BP2	1	1	1	25.5891	15.0071	14.758	1	1	1	0.00391292
	RBM11	0.499293	0.568417	0.499293	0.499293	0.624413	0.982472	0.499293	0.499293	0.499293	0.325041
	HSPA13	1.12015	1.10231	1.1088	0.919456	1.07493	0.999296	1.10612	1.13342	1.01368	0.135884
	NRIP1	0.726247	0.7401	0.973728	0.33442	0.398082	0.342881	0.508837	0.671582	0.572125	0.00405832
	USP25	1.38878	1.4144	1.28671	1.15527	1.16727	1.09815	1.07975	1.11059	1.06853	0.0100501
	CXADR	1.55808	2.04608	1.52273	0.660555	1.79295	1.08872	0.863257	1.96428	0.681127	0.261344
	BTG3	1.96333	1.80891	1.35627	1.11894	1.20814	1.09167	1.18995	1.33625	1.1287	0.0634182
	C21orf91	2.11259	1.72973	1.1269	1.01047	1.44544	0.914994	1.17206	1.73838	0.994277	0.186218
	CHODL	11.8057	8.42816	1.63378	1.82507	2.05743	2.42792	3.24692	3.93299	2.2495	0.255286
	TMPRSS15	1	1.13844	1	1	1	1	1	1	1	0.42265
	LOC101927797	1.67037	1.10533	1.67544	1.91316	1.8995	2.67964	1.38462	1.85057	2.03125	0.101909
	NCAM2	1.01593	0.825077	0.31609	0.605164	0.392449	0.388921	1.0532	0.809827	0.367787	0.440185
	LINC00158	1	1.13844	1	1	2.50119	1	2.96042	1	1	0.481815
	MIR155HG	0.0815389	0.0168166	0.64545	0.0147716	0.166259	0.130799	0.0291534	0.169505	0.178059	0.809934
	LINC00515	3.42585	1.47813	0.493385	0.493385	3.00393	0.493385	0.493385	3.77441	0.674625	0.644973
	MRPL39	1.45075	1.29006	1.23316	0.828797	0.871676	1.11351	1.05139	1.10041	1.1351	0.041444
	JAM2	1.72832	1.46765	0.283614	0.203064	0.185704	0.118185	0.832737	0.437346	0.120036	0.0890913
	ATP5J	1.49344	1.36355	1.27866	1.0693	1.16206	1.24336	1.34258	1.28365	1.24639	0.0501346
	GABPA	1.34854	1.48212	1.38829	1.22087	1.14982	1.30388	1.50462	1.44079	1.4498	0.0422247
	APP	1.4529	1.6334	1.36017	0.936674	0.950676	0.920467	0.955284	0.981509	0.963482	0.0115697
	CYYR1	3.33188	1.63611	1.0704	1.31531	1.2581	1.90884	0.780005	1.64914	1.67031	0.611717
	ADAMTS1	1.95815	2.61417	7.33793	4.21131	4.04847	3.50324	1.35177	1.90468	2.46248	0.738094
	ADAMTS5	21.1287	8.72792	5.50536	4.5939	2.90063	2.14723	6.01919	7.35229	1.98943	0.0746025
	N6AMT1	1.68034	1.4834	1.64659	0.98073	1.21056	0.959876	1.40311	1.37119	1.33694	0.014295
	LTN1	1.17157	1.29652	1.39616	1.10095	1.17928	1.20815	1.25181	1.28278	1.29566	0.178231
	RWDD2B	1.12723	1.24398	1.62202	0.847506	0.876021	1.4861	1.07965	1.2198	1.76804	0.331714
	USP16	1.37724	1.26633	1.21154	1	1.06193	1.2038	1.35721	1.39038	1.20858	0.0728791
	CCT8	1.30193	1.24234	1.26344	1.08315	1.09473	1.17131	1.11558	1.12407	1.24079	0.0176321
	MAP3K7CL	2.72914	1.93754	0.962424	1.48558	0.81021	0.897839	1.98471	0.978673	0.67533	0.23805
	LINC00189	3.34439	3.87983	2.63233	2.28638	2.3678	1.32846	3.94815	2.59666	1.03554	0.0903723
	BACH1	1.15352	1.28392	1.20081	0.961582	0.958713	1.02253	1.12988	1.11631	1.01321	0.00725957
	GRIK1	2.05404	0.465137	1.84767	3.61202	0.581698	1.37289	13.311	9.48104	1.908	0.829569
	GRIK1-AS2	2.65369	2.29551	0.403272	1.34212	2.01732	1.58706	1.59181	0.872744	0.55141	0.789232
	GRIK1-AS1	0.908128	0.822582	0.822582	1.82507	1.02872	0.822582	0.822582	0.822582	0.822582	0.324251
	KRTAP20-2	1	1	1	1	1.25059	1	1	1	1	0.42265
	TIAM1	1.55612	1.68052	2.19775	0.486379	0.504966	0.702327	0.863096	0.93907	1.38426	0.0018115
	SOD1	1.73287	1.73688	1.54545	0.963113	1.07672	1.07511	1.31845	1.20122	1.30901	0.000880499
	SCAF4	1.47975	1.59476	1.31932	1.16438	1.02063	1.09772	1.30687	1.25584	1.41657	0.0159733
	HUNK	3.54993	2.07699	0.969714	1.08326	0.456102	0.486138	0.922675	0.456102	0.623647	0.0785883
	MIS18A	1.31965	1.06106	1.20823	0.710477	0.712582	0.646835	0.820285	0.920253	0.671425	0.00480282
	URB1	1.63226	1.68437	1.50329	1.10065	0.874892	1.12829	0.917743	1.01069	1.26229	0.0193197
	EVA1C	6.01302	5.49199	5.6346	2.41688	4.37881	8.7643	3.54106	4.72176	5.3096	0.596931
	TCP10L	6.15284	1.94797	3.68977	0.644032	2.90411	1.82777	2.29155	2.66472	1.27009	0.205187
	C21orf59	1.50338	1.3997	1.39129	1.03393	1.07721	1.13528	1.11208	1.08244	1.11859	0.00164406
	SYNJ1	1.35456	1.3878	1.34738	1.23318	1.14733	1.29499	1.41173	1.26081	1.41271	0.0834491
	PAXBP1-AS1	1.10328	1.27036	1.58876	0.881736	0.706467	0.541565	1.30794	1.18751	0.789116	0.0265146
	PAXBP1	1.29368	1.19646	1.03392	0.67657	0.788748	0.786845	1.02643	1.0776	1.06796	0.00689455
	C21orf62	1.03214	1.05076	0.831185	0.748232	0.859807	0.921161	1.95079	1.48449	0.889068	0.225904
	IFNAR2	1.50365	1.26542	1.11217	0.527737	0.693563	0.843757	0.878647	1.00375	1.06387	0.0225353
	IL10RB-AS1	1.104	1.13844	1	1	1	1	1	1	1	0.190779
	IL10RB	1.76118	1.77198	1.49249	1.2895	1.6744	1.45759	1.16267	1.24569	1.22223	0.242681
	IFNAR1	1.26954	1.41814	1.35429	0.976228	0.938642	1.18098	1.17956	1.12333	1.38731	0.0449743
	IFNGR2	1.33691	1.54338	1.45135	0.717618	0.783388	0.942967	1.1476	1.04161	1.16537	0.00785553
	TMEM50B	1.643	1.76449	1.72254	1.13685	1.18143	1.13989	1.48457	1.65527	1.85792	0.000323443
	DNAJC28	1.53311	2.01038	1.76367	0.938559	1.16943	1.53334	1.62582	1.5329	1.78651	0.0918083
	GART	1.42094	1.34028	1.34172	1.29712	1.21353	1.46229	1.23151	1.27161	1.40458	0.597607
	SON	1.18359	1.21456	1.28585	1.24986	1.09686	1.18353	1.18347	1.20543	1.29181	0.398192
	DONSON	1.89751	1.72773	1.67271	0.851644	1.16483	1.11174	1.34807	1.42696	1.21176	0.0205959
	CRYZL1	1.3785	1.52452	1.3813	1.11917	1.3402	1.09771	1.43106	1.56715	1.24037	0.0774673
	ITSN1	1.88345	1.75902	1.61073	1.15146	0.957376	1.13885	1.22958	1.24378	1.4395	0.00381853
	ATP5O	1.4123	1.37558	1.35394	1.07687	1.13717	1.253	1.1688	1.12365	1.17646	0.0471475
	LINC00649	0.744074	0.318251	0.750379	0.310119	0.377379	0.92232	0.396787	0.498021	1.16983	0.725282
	MRPS6	1.65188	1.45976	2.44916	0.711072	0.85163	1.33048	0.766964	0.924334	1.77122	0.0540181
	SLC5A3	1.65188	1.18517	3.15564	0.399942	0.586523	1.1259	0.516537	0.767005	2.86697	0.0745413
	LINC00310	1.65188	1.13844	1	2.21871	1	1	1.97362	1	2.73468	0.559352
	KCNE2	1.65188	0.812594	1.58209	0.812594	0.812594	1.59896	0.812594	0.812594	0.812594	0.99162
	KCNE1	1.65188	0.535202	1.06299	1.18746	0.535202	0.535202	0.535202	0.535202	0.535202	0.566213
	RCAN1	1.65188	0.771119	1.62833	0.550521	0.997966	1.12028	0.455783	0.897362	1.09627	0.489754
	CLIC6	1.65188	1.87292	0.822582	5.47522	19.5456	4.85585	0.822582	7.86598	0.822582	0.071264
	LINC00160	1.65188	1	1	1.10936	1	1	1	1	1	0.42265
	RUNX1	1.65188	1.19729	1.7597	0.456109	0.597926	0.937496	0.68583	0.968799	1.42906	0.0427664
	RUNX1-IT1	1.65188	1	1	1.10936	1	1	1	1.91251	1	0.42265
	LOC100506403	1.65188	1.13844	1	1	1	1	1	1	1	0.42265
	SETD4	1.65188	1.25352	1.33518	0.919592	1.05603	1.01828	1.08049	0.930786	1.09575	0.0079778
	LOC100133286	1.65188	1.09479	0.961654	1.06682	1.20264	0.961654	0.961654	0.961654	1.45332	0.450668
	CBR1	1.65188	0.454303	0.755679	0.442695	0.408543	0.577429	0.481623	0.343757	0.470894	0.471003
	CBR3-AS1	1.65188	1.92978	1.71997	0.408799	1.41649	0.873947	1.74547	1.44476	0.694805	0.17495
	CBR3	1.65188	2.57655	2.01391	1.25536	1.54805	1.82313	1.57383	1.87405	1.15945	0.0493977
	DOPEY2	1.65188	1.21116	1.2105	0.741809	0.567173	0.518371	0.78195	0.837874	0.778633	0.0119215
	MORC3	1.65188	1.44246	1.07627	0.891027	0.934085	0.810205	1.04494	1.1281	0.996007	0.0344033
	CHAF1B	1.65188	1.65993	1.80989	0.952511	1.18673	0.960414	0.947566	1.39833	0.818769	0.00934243
	SIM2	1.65188	0.641423	2.23809	0.625035	11.5334	0.563422	0.563422	13.4694	1.54078	0.679402
	HLCS	1.65188	1.62945	1.63571	0.780041	0.922682	0.958515	1.01095	1.27249	1.05351	0.00952519
	RIPPLY3	1.65188	0.691718	2.06079	0.691718	0.865059	1.36111	0.691718	1.98438	0.945814	0.824344
	PIGP	1.65188	1.73992	1.37319	0.95608	1.20461	1.1269	1.45567	1.28324	1.02201	0.0223759
	TTC3	1.65188	1.44516	1.35356	0.632485	0.571117	0.735791	0.926538	0.914245	1.04512	0.00190885
	DSCR9	1.65188	0.464437	1.38367	1.03045	1.16164	0.464437	0.464437	0.88824	0.635043	0.710652
	DSCR3	1.65188	1.93072	1.44819	1.14331	1.08924	1.11478	1.34938	1.3614	1.12705	0.0351266
	DYRK1A	1.65188	1.87026	1.41724	1.01115	1.1139	0.975929	1.25628	1.5253	1.1375	0.0175497
	KCNJ6	1.65188	0.611791	0.268697	0.268697	0.268697	0.268697	1.34669	0.770827	0.268697	0.278941
	KCNJ15	1.65188	0.785664	0.93599	1.00267	0.642279	0.805308	0.649342	0.736669	0.943631	0.769731
	ERG	1.65188	1	1	1	1	1.96773	1	1	2.73468	0.483983
	LINC00114	1.65188	1.13844	1	1	1	1	1	1	1	0.42265
	ETS2	1.65188	0.886739	0.849951	0.663188	0.654292	0.759575	0.484511	0.707978	0.739506	0.0136023
	PSMG1	1.65188	1.22189	1.15904	0.581385	0.719315	0.732718	0.68386	0.76789	0.842804	0.0124894
	BRWD1	1.65188	1.52086	1.0306	0.850101	0.835253	0.815339	1.14273	1.25231	1.10962	0.0632764
	HMGN1	1.65188	1.30329	1.11952	0.609806	0.762455	0.760102	0.781301	0.922503	0.864428	0.00507826
	WRB	1.65188	1.48349	0.977795	0.74317	0.793466	0.777822	0.954081	0.849779	0.835921	0.0585604
	LCA5L	1.65188	1.12962	2.58394	0.405121	1.36108	0.718586	0.540552	0.523816	1.08079	0.294015
	SH3BGR	1.65188	1.65717	1.34537	0.288362	0.715164	0.898797	1.35949	1.04397	1.06626	0.112748
	B3GALT5	1.65188	0.675682	2.65233	0.329209	0.148378	0.148378	0.148378	0.148378	1.01442	0.0709638
	IGSF5	1.65188	0.384642	0.337866	0.337866	0.422534	0.337866	0.337866	0.337866	0.337866	0.446789
	PCP4	1.65188	1	1	1	1.25059	1	1	1	1	0.42265
	DSCAM	1.65188	1.13844	1	1	1	1	1	1	1	0.363857
	BACE2	1.65188	2.69121	2.75709	0.0553784	0.257773	0.341437	0.240596	0.684475	0.307937	0.0387043
	MX2	1.65188	3.64743	38.3667	0.177712	0.200338	0.788044	0.160194	0.765931	0.688822	0.021182
	MX1	1.65188	0.998416	3.04317	0.0411163	0.10307	0.0972405	0.0731487	0.112233	0.253835	0.0274792
	TMPRSS2	1.65188	0.460348	0.460348	0.460348	0.460348	0.460348	0.460348	0.460348	0.460348	0.42265
	LINC00479	1.65188	1	1	1	2.50119	1	1	1	1	0.42265
	RIPK4	1.65188	0.633941	1.02091	0.237594	0.0535687	0.0842867	0.0428346	0.122882	0.0585694	0.032845
	PRDM15	1.65188	1.00103	1.0125	0.791169	0.727869	0.752633	0.789515	0.893901	1.04656	0.00301124
	C2CD2	1.65188	1.02329	1.01524	0.34855	0.458934	0.571216	0.590667	0.609607	0.765633	0.0226043
	ZBTB21	1.65188	1.15414	0.816227	0.666584	0.662573	0.571974	0.754553	0.816086	0.94603	0.033892
	ZNF295-AS1	1.65188	1.13844	1	1	1	1	1	1	1	0.42265
	ABCG1	1.65188	11.9248	0.826593	4.10124	6.67823	5.65802	4.71757	3.14243	7.02082	0.971503
	TFF3	1.65188	1	1	1	1	1.96773	1	1	1	0.42265
	TFF2	1.65188	1	1	1	1	1	1	1	1	0.42265
	TMPRSS3	1.65188	1	1	1.10936	1	1	1	1	1	0.42265
	RSPH1	3.96431	5.07157	4.40389	0.569078	1.28306	4.03762	0.512981	0.512981	2.80568	0.182362
	SLC37A1	17.9229	27.9925	19.5354	5.30525	21.5743	32.5366	5.85831	12.3192	24.1563	0.620478
	PDE9A	0.598551	1.23445	3.7689	0.601456	2.03409	4.80077	0.802523	0.542167	0.542167	0.773204
	WDR4	1.49759	1.13598	1.20678	1.04702	0.986457	1.11614	0.951505	1.04434	1.27301	0.135288
	NDUFV3	1.4183	1.23368	1.23382	1.01921	0.975331	1.15816	1.04399	0.982657	1.26115	0.0396883
	PKNOX1	1.09263	1.29885	1.1202	0.946753	0.936801	0.944491	1.13615	1.15158	1.17704	0.0578302
	CBS	0.794941	0.486932	0.36701	0.431505	0.262669	0.224525	0.374369	0.365022	0.156433	0.129552
	U2AF1	1.6169	1.55776	1.51685	1.03896	1.04803	1.06516	1.22116	1.27559	1.17594	0.000636916
	LINC00322	1	1	1.12375	1	1	1	1	1	1	0.42265
	SIK1	1.75164	0.812467	0.251074	0.629565	0.404653	0.464496	0.756976	0.687914	0.382311	0.584614
	LINC00313	1	1.13844	1	1	1	1	1	1	1	0.42265
	HSF2BP	1.41153	1.52835	1.27473	0.780111	0.839458	0.817657	1.3198	0.730766	1.13635	0.00392711
	RRP1B	1.2283	1.22407	1.17563	0.831699	0.734428	0.827649	0.905364	0.877458	1.0405	0.00499809
	PDXK	1.39785	1.53245	1.38245	0.955591	0.884643	1.17508	1.03584	0.923763	1.14505	0.0366817
	CSTB	1.91723	2.07875	1.63821	1.34591	1.39489	1.61223	1.43688	1.25289	1.42799	0.0480864
	RRP1	1.56234	1.42764	1.48491	1.03373	0.99931	1.28124	1.15521	1.14854	1.1977	0.0473861
	AGPAT3	1.39967	1.62921	1.22281	0.986641	1.08348	1.01849	0.993831	1.08163	1.03946	0.0516238
	TRAPPC10	1.26994	1.2303	1.16562	1.1342	0.9879	1.02734	1.18292	1.0422	1.19133	0.0438825
	PWP2	1.71001	1.46083	1.62299	1.25665	1.06279	1.22063	1.117	1.17529	1.40909	0.0122344
	C21orf33	1.98563	1.91579	1.63434	1.15972	1.3106	1.32028	1.56091	1.55964	1.48182	0.00898172
	ICOSLG	10.4367	7.20348	0.979458	3.31437	8.08985	3.16837	4.70035	7.6863	1.62298	0.956433
	AIRE	1.104	1	1	1	1	1	1	1	1	0.42265
	PFKL	1.96007	2.01114	1.48706	1.05898	1.18628	1.1089	1.47222	1.43457	1.25533	0.0281223
	C21orf2	2.20465	2.03703	1.64239	1.35313	1.34654	1.19105	1.94192	1.7475	1.56721	0.0273001
	TRPM2	0.492194	0.560335	0.492194	0.492194	0.615535	0.492194	0.492194	0.492194	0.492194	0.738886
	LRRC3-AS1	0.939551	1.06963	0.939551	0.939551	0.939551	0.939551	0.939551	0.939551	1.09874	0.42265
	LRRC3	0.733581	0.384038	1.46496	0.259781	0.3206	0.84955	0.512277	0.792474	0.902611	0.331069
	UBE2G2	1.43104	1.2963	1.37208	1.31648	1.27483	1.29898	1.28956	1.26376	1.41781	0.206634
	SUMO3	1.05888	1.03494	0.988158	0.971599	0.955873	0.903043	1.03313	0.985198	0.955503	0.0476866
	PTTG1IP	1.33137	1.33589	1.43795	1.20246	1.22632	1.24447	1.1668	1.1911	1.22782	0.0341747
	ITGB2	2.59314	0.89135	3.88768	19.1087	8.32286	8.85869	3.47682	1.12306	1.07057	0.0405032
	ITGB2-AS1	1.104	1	1	3.32807	2.50119	1.96773	1	1	4.10202	0.0231708
	FAM207A	1.60347	1.21231	1.17009	1.17768	1.19157	1.35051	1.04114	0.964562	1.08037	0.618609
	LINC00162	1	2.27689	1	1.10936	2.50119	1	4.90807	1	1	0.876839
	SSR4P1	1.62301	1.80239	1.07501	1.1918	1.75293	2.00271	1.17174	2.00058	1.31433	0.689667
	ADARB1	2.94273	0.995901	1.74453	2.04144	3.1228	4.12612	1.67809	1.66163	2.8622	0.228797
	POFUT2	1.21162	1.20117	1.34904	1.23662	1.11757	1.29815	0.969829	0.910076	1.04041	0.631227
	LOC642852	1.58524	1.44951	1.30764	0.887037	0.823185	0.958427	1.20441	1.19088	1.33739	0.00286666
	LINC00316	1	1	1	1	1	1	1	1	2.73468	NA
	COL18A1	1.2309	1.24023	1.77443	0.666628	0.549659	0.820745	0.996326	0.825104	0.875956	0.011906
	SLC19A1	1.15377	0.918865	1.0441	0.607733	0.611119	0.732405	0.545302	0.571057	0.822299	0.00661372
	LOC100129027	1.09749	0.943106	0.165683	0.464342	0.207203	0.80647	0.260306	0.165683	1.35927	0.736225
	PCBP3	0.481712	0.16017	0.483118	0.0399268	0.248525	0.612605	0.0548887	0.267634	0.659475	0.546046
	LOC101928796	1.32216	1.77243	1.18932	0.930002	0.898634	1.17828	1.29999	1.25974	1.63754	0.0840597
	COL6A1	0.544381	0.408129	0.798076	0.265757	0.314458	0.632475	0.372024	0.354525	0.538229	0.292909
	COL6A2	0.610921	0.490268	0.754824	0.274886	0.29302	0.475574	0.392908	0.363435	0.471996	0.0557675
	FTCD	1.47955	2.37281	1.78113	1.50635	0.797383	2.32921	2.70215	2.27884	1.10239	0.492939
	SPATC1L	1.2154	1.17984	1.26134	0.940521	0.885218	0.966665	1.24322	1.06387	1.20292	0.00159398
	LSS	1.48596	1.55066	1.59389	1.57434	1.21178	1.23359	1.36496	1.2107	1.18472	0.216598
	MCM3AP-AS1	0.97182	0.963788	1.01843	0.774628	0.375345	0.523429	1.13539	0.794908	1.22756	0.0989152
	MCM3AP	1.46182	1.46359	1.55828	1.39779	1.32613	1.50241	1.36562	1.33899	1.55004	0.241602
	YBEY	1.56398	1.61326	1.41941	1.37455	1.41797	1.37141	1.57185	1.45015	1.47928	0.118282
	C21orf58	1.94896	1.87808	2.19959	1.5473	2.02029	1.23537	1.69741	2.62813	1.74996	0.221043
	PCNT	1.7194	1.54422	1.57075	1.64322	1.435	1.4581	1.47546	1.57504	1.47308	0.304452
	DIP2A	1.46369	1.45855	1.51947	1.28365	1.24393	1.19685	1.53539	1.53802	1.55247	0.00332721
	DIP2A-IT1	1	3.77484	1	1	1	1	1	1	1	0.42265
	S100B	2.208	1.13844	1.98616	1	1	1	1	1	1	0.120861
	PRMT2	1.80977	1.73443	1.66255	1.59612	1.5997	1.57557	1.78979	1.7201	1.60849	0.0664212
