# Supplementary material for: A human isogenic iPSC-derived cell line panel identifies major regulators of aberrant astrocyte proliferation in Down syndrome
Source: Commun Biol. 2021 Jun 14;4:730. doi: 10.1038/s42003-021-02242-7 (PMC8203796; doi:10.1038/s42003-021-02242-7)
Supplement: Supplementary file 5 — Supplementary Data 2 [file 42003_2021_2242_MOESM5_ESM.xlsx]

## Sheet: Heat map
			D–			D+			Drem
		Gene	Line 1	Line 2	Line 3	Line 1	Line 2	Line 3	Line 1	Line 2	Line 3
		TPTE	0.425984	1.31782	0.385856	0.642077	1.68892	0.949073	1.90383	1.10693	0.527596
		BAGE2	0.472411	0.730725	0.551313	1.04123	0.692829	0.840901	1.30569	1.01975	0.756787
		ANKRD30BP2	1	1	1	25.5891	15.0071	14.758	1	1	1
		RBM11	0.499293	0.568417	0.499293	0.499293	0.624413	0.982472	0.499293	0.499293	0.499293
		HSPA13	1.12015	1.10231	1.1088	0.919456	1.07493	0.999296	1.10612	1.13342	1.01368
		NRIP1	0.726247	0.7401	0.973728	0.33442	0.398082	0.342881	0.508837	0.671582	0.572125
		USP25	1.38878	1.4144	1.28671	1.15527	1.16727	1.09815	1.07975	1.11059	1.06853
		CXADR	1.55808	2.04608	1.52273	0.660555	1.79295	1.08872	0.863257	1.96428	0.681127
		BTG3	1.96333	1.80891	1.35627	1.11894	1.20814	1.09167	1.18995	1.33625	1.1287
		C21orf91	2.11259	1.72973	1.1269	1.01047	1.44544	0.914994	1.17206	1.73838	0.994277
		CHODL	11.8057	8.42816	1.63378	1.82507	2.05743	2.42792	3.24692	3.93299	2.2495
		TMPRSS15	1	1.13844	1	1	1	1	1	1	1
		LOC101927797	1.67037	1.10533	1.67544	1.91316	1.8995	2.67964	1.38462	1.85057	2.03125
		NCAM2	1.01593	0.825077	0.31609	0.605164	0.392449	0.388921	1.0532	0.809827	0.367787
		LINC00158	1	1.13844	1	1	2.50119	1	2.96042	1	1
		MIR155HG	0.0815389	0.0168166	0.64545	0.0147716	0.166259	0.130799	0.0291534	0.169505	0.178059
		LINC00515	3.42585	1.47813	0.493385	0.493385	3.00393	0.493385	0.493385	3.77441	0.674625
		MRPL39	1.45075	1.29006	1.23316	0.828797	0.871676	1.11351	1.05139	1.10041	1.1351
		JAM2	1.72832	1.46765	0.283614	0.203064	0.185704	0.118185	0.832737	0.437346	0.120036
		ATP5J	1.49344	1.36355	1.27866	1.0693	1.16206	1.24336	1.34258	1.28365	1.24639
		GABPA	1.34854	1.48212	1.38829	1.22087	1.14982	1.30388	1.50462	1.44079	1.4498
		APP	1.4529	1.6334	1.36017	0.936674	0.950676	0.920467	0.955284	0.981509	0.963482
		CYYR1	3.33188	1.63611	1.0704	1.31531	1.2581	1.90884	0.780005	1.64914	1.67031
		ADAMTS1	1.95815	2.61417	7.33793	4.21131	4.04847	3.50324	1.35177	1.90468	2.46248
		ADAMTS5	21.1287	8.72792	5.50536	4.5939	2.90063	2.14723	6.01919	7.35229	1.98943
		N6AMT1	1.68034	1.4834	1.64659	0.98073	1.21056	0.959876	1.40311	1.37119	1.33694
		LTN1	1.17157	1.29652	1.39616	1.10095	1.17928	1.20815	1.25181	1.28278	1.29566
		RWDD2B	1.12723	1.24398	1.62202	0.847506	0.876021	1.4861	1.07965	1.2198	1.76804
		USP16	1.37724	1.26633	1.21154	1	1.06193	1.2038	1.35721	1.39038	1.20858
		CCT8	1.30193	1.24234	1.26344	1.08315	1.09473	1.17131	1.11558	1.12407	1.24079
		MAP3K7CL	2.72914	1.93754	0.962424	1.48558	0.81021	0.897839	1.98471	0.978673	0.67533
		LINC00189	3.34439	3.87983	2.63233	2.28638	2.3678	1.32846	3.94815	2.59666	1.03554
		BACH1	1.15352	1.28392	1.20081	0.961582	0.958713	1.02253	1.12988	1.11631	1.01321
		GRIK1	2.05404	0.465137	1.84767	3.61202	0.581698	1.37289	13.311	9.48104	1.908
		GRIK1-AS2	2.65369	2.29551	0.403272	1.34212	2.01732	1.58706	1.59181	0.872744	0.55141
		GRIK1-AS1	0.908128	0.822582	0.822582	1.82507	1.02872	0.822582	0.822582	0.822582	0.822582
		KRTAP20-2	1	1	1	1	1.25059	1	1	1	1
		TIAM1	1.55612	1.68052	2.19775	0.486379	0.504966	0.702327	0.863096	0.93907	1.38426
		SOD1	1.73287	1.73688	1.54545	0.963113	1.07672	1.07511	1.31845	1.20122	1.30901
		SCAF4	1.47975	1.59476	1.31932	1.16438	1.02063	1.09772	1.30687	1.25584	1.41657
		HUNK	3.54993	2.07699	0.969714	1.08326	0.456102	0.486138	0.922675	0.456102	0.623647
		MIS18A	1.31965	1.06106	1.20823	0.710477	0.712582	0.646835	0.820285	0.920253	0.671425
		URB1	1.63226	1.68437	1.50329	1.10065	0.874892	1.12829	0.917743	1.01069	1.26229
		EVA1C	6.01302	5.49199	5.6346	2.41688	4.37881	8.7643	3.54106	4.72176	5.3096
		TCP10L	6.15284	1.94797	3.68977	0.644032	2.90411	1.82777	2.29155	2.66472	1.27009
		C21orf59	1.50338	1.3997	1.39129	1.03393	1.07721	1.13528	1.11208	1.08244	1.11859
		SYNJ1	1.35456	1.3878	1.34738	1.23318	1.14733	1.29499	1.41173	1.26081	1.41271
		PAXBP1-AS1	1.10328	1.27036	1.58876	0.881736	0.706467	0.541565	1.30794	1.18751	0.789116
		PAXBP1	1.29368	1.19646	1.03392	0.67657	0.788748	0.786845	1.02643	1.0776	1.06796
		C21orf62	1.03214	1.05076	0.831185	0.748232	0.859807	0.921161	1.95079	1.48449	0.889068
		IFNAR2	1.50365	1.26542	1.11217	0.527737	0.693563	0.843757	0.878647	1.00375	1.06387
		IL10RB-AS1	1.104	1.13844	1	1	1	1	1	1	1
		IL10RB	1.76118	1.77198	1.49249	1.2895	1.6744	1.45759	1.16267	1.24569	1.22223
		IFNAR1	1.26954	1.41814	1.35429	0.976228	0.938642	1.18098	1.17956	1.12333	1.38731
		IFNGR2	1.33691	1.54338	1.45135	0.717618	0.783388	0.942967	1.1476	1.04161	1.16537
		TMEM50B	1.643	1.76449	1.72254	1.13685	1.18143	1.13989	1.48457	1.65527	1.85792
		DNAJC28	1.53311	2.01038	1.76367	0.938559	1.16943	1.53334	1.62582	1.5329	1.78651
		GART	1.42094	1.34028	1.34172	1.29712	1.21353	1.46229	1.23151	1.27161	1.40458
		SON	1.18359	1.21456	1.28585	1.24986	1.09686	1.18353	1.18347	1.20543	1.29181
		DONSON	1.89751	1.72773	1.67271	0.851644	1.16483	1.11174	1.34807	1.42696	1.21176
		CRYZL1	1.3785	1.52452	1.3813	1.11917	1.3402	1.09771	1.43106	1.56715	1.24037
		ITSN1	1.88345	1.75902	1.61073	1.15146	0.957376	1.13885	1.22958	1.24378	1.4395
		ATP5O	1.4123	1.37558	1.35394	1.07687	1.13717	1.253	1.1688	1.12365	1.17646
		LINC00649	0.744074	0.318251	0.750379	0.310119	0.377379	0.92232	0.396787	0.498021	1.16983
		MRPS6	1.65188	1.45976	2.44916	0.711072	0.85163	1.33048	0.766964	0.924334	1.77122
		SLC5A3	1.48244	1.18517	3.15564	0.399942	0.586523	1.1259	0.516537	0.767005	2.86697
		LINC00310	8.83198	1.13844	1	2.21871	1	1	1.97362	1	2.73468
		KCNE2	0.812594	0.812594	1.58209	0.812594	0.812594	1.59896	0.812594	0.812594	0.812594
		KCNE1	1.18172	0.535202	1.06299	1.18746	0.535202	0.535202	0.535202	0.535202	0.535202
		RCAN1	0.995229	0.771119	1.62833	0.550521	0.997966	1.12028	0.455783	0.897362	1.09627
		CLIC6	3.63251	1.87292	0.822582	5.47522	19.5456	4.85585	0.822582	7.86598	0.822582
		LINC00160	1	1	1	1.10936	1	1	1	1	1
		RUNX1	1.32258	1.19729	1.7597	0.456109	0.597926	0.937496	0.68583	0.968799	1.42906
		RUNX1-IT1	1	1	1	1.10936	1	1	1	1.91251	1
		LOC100506403	1	1.13844	1	1	1	1	1	1	1
		SETD4	1.36324	1.25352	1.33518	0.919592	1.05603	1.01828	1.08049	0.930786	1.09575
		LOC100133286	0.961654	1.09479	0.961654	1.06682	1.20264	0.961654	0.961654	0.961654	1.45332
		CBR1	0.483749	0.454303	0.755679	0.442695	0.408543	0.577429	0.481623	0.343757	0.470894
		CBR3-AS1	1.3472	1.92978	1.71997	0.408799	1.41649	0.873947	1.74547	1.44476	0.694805
		CBR3	2.16336	2.57655	2.01391	1.25536	1.54805	1.82313	1.57383	1.87405	1.15945
		DOPEY2	0.990957	1.21116	1.2105	0.741809	0.567173	0.518371	0.78195	0.837874	0.778633
		MORC3	1.36766	1.44246	1.07627	0.891027	0.934085	0.810205	1.04494	1.1281	0.996007
		CHAF1B	1.81011	1.65993	1.80989	0.952511	1.18673	0.960414	0.947566	1.39833	0.818769
		SIM2	18.0385	0.641423	2.23809	0.625035	11.5334	0.563422	0.563422	13.4694	1.54078
		HLCS	1.58646	1.62945	1.63571	0.780041	0.922682	0.958515	1.01095	1.27249	1.05351
		RIPPLY3	0.763655	0.691718	2.06079	0.691718	0.865059	1.36111	0.691718	1.98438	0.945814
		PIGP	1.55537	1.73992	1.37319	0.95608	1.20461	1.1269	1.45567	1.28324	1.02201
		TTC3	1.19896	1.44516	1.35356	0.632485	0.571117	0.735791	0.926538	0.914245	1.04512
		DSCR9	1.53821	0.464437	1.38367	1.03045	1.16164	0.464437	0.464437	0.88824	0.635043
		DSCR3	1.77044	1.93072	1.44819	1.14331	1.08924	1.11478	1.34938	1.3614	1.12705
		DYRK1A	1.81676	1.87026	1.41724	1.01115	1.1139	0.975929	1.25628	1.5253	1.1375
		KCNJ6	3.95	0.611791	0.268697	0.268697	0.268697	0.268697	1.34669	0.770827	0.268697
		KCNJ15	0.592635	0.785664	0.93599	1.00267	0.642279	0.805308	0.649342	0.736669	0.943631
		ERG	1.104	1	1	1	1	1.96773	1	1	2.73468
		LINC00114	1	1.13844	1	1	1	1	1	1	1
		ETS2	0.967373	0.886739	0.849951	0.663188	0.654292	0.759575	0.484511	0.707978	0.739506
		PSMG1	1.22278	1.22189	1.15904	0.581385	0.719315	0.732718	0.68386	0.76789	0.842804
		BRWD1	1.32035	1.52086	1.0306	0.850101	0.835253	0.815339	1.14273	1.25231	1.10962
		HMGN1	1.29641	1.30329	1.11952	0.609806	0.762455	0.760102	0.781301	0.922503	0.864428
		WRB	1.30732	1.48349	0.977795	0.74317	0.793466	0.777822	0.954081	0.849779	0.835921
		LCA5L	0.806328	1.12962	2.58394	0.405121	1.36108	0.718586	0.540552	0.523816	1.08079
		SH3BGR	1.29136	1.65717	1.34537	0.288362	0.715164	0.898797	1.35949	1.04397	1.06626
		B3GALT5	0.491429	0.675682	2.65233	0.329209	0.148378	0.148378	0.148378	0.148378	1.01442
		IGSF5	0.746008	0.384642	0.337866	0.337866	0.422534	0.337866	0.337866	0.337866	0.337866
		PCP4	1	1	1	1	1.25059	1	1	1	1
		DSCAM	3.31199	1.13844	1	1	1	1	1	1	1
		BACE2	2.09776	2.69121	2.75709	0.0553784	0.257773	0.341437	0.240596	0.684475	0.307937
		MX2	6.01303	3.64743	38.3667	0.177712	0.200338	0.788044	0.160194	0.765931	0.688822
		MX1	0.402358	0.998416	3.04317	0.0411163	0.10307	0.0972405	0.0731487	0.112233	0.253835
		TMPRSS2	0.508223	0.460348	0.460348	0.460348	0.460348	0.460348	0.460348	0.460348	0.460348
		LINC00479	1	1	1	1	2.50119	1	1	1	1
		RIPK4	0.520182	0.633941	1.02091	0.237594	0.0535687	0.0842867	0.0428346	0.122882	0.0585694		2	2
		PRDM15	1.12179	1.00103	1.0125	0.791169	0.727869	0.752633	0.789515	0.893901	1.04656		1.9
		C2CD2	1.12374	1.02329	1.01524	0.34855	0.458934	0.571216	0.590667	0.609607	0.765633		1.8
		ZBTB21	0.951366	1.15414	0.816227	0.666584	0.662573	0.571974	0.754553	0.816086	0.94603		1.7
		ZNF295-AS1	1	1.13844	1	1	1	1	1	1	1		1.6
		ABCG1	14.0582	11.9248	0.826593	4.10124	6.67823	5.65802	4.71757	3.14243	7.02082		1.5
		TFF3	1	1	1	1	1	1.96773	1	1	1		1.4
		TFF2	2.208	1	1	1	1	1	1	1	1		1.3
		TMPRSS3	1	1	1	1.10936	1	1	1	1	1		1.2
		RSPH1	3.96431	5.07157	4.40389	0.569078	1.28306	4.03762	0.512981	0.512981	2.80568		1.1
		SLC37A1	17.9229	27.9925	19.5354	5.30525	21.5743	32.5366	5.85831	12.3192	24.1563		1
		PDE9A	0.598551	1.23445	3.7689	0.601456	2.03409	4.80077	0.802523	0.542167	0.542167		0.9
		WDR4	1.49759	1.13598	1.20678	1.04702	0.986457	1.11614	0.951505	1.04434	1.27301		0.8
		NDUFV3	1.4183	1.23368	1.23382	1.01921	0.975331	1.15816	1.04399	0.982657	1.26115		0.7
		PKNOX1	1.09263	1.29885	1.1202	0.946753	0.936801	0.944491	1.13615	1.15158	1.17704		0.6
		CBS	0.794941	0.486932	0.36701	0.431505	0.262669	0.224525	0.374369	0.365022	0.156433		0.5
		U2AF1	1.6169	1.55776	1.51685	1.03896	1.04803	1.06516	1.22116	1.27559	1.17594		0.4
		LINC00322	1	1	1.12375	1	1	1	1	1	1		0.3
		SIK1	1.75164	0.812467	0.251074	0.629565	0.404653	0.464496	0.756976	0.687914	0.382311		0.2
		LINC00313	1	1.13844	1	1	1	1	1	1	1		0.1
		HSF2BP	1.41153	1.52835	1.27473	0.780111	0.839458	0.817657	1.3198	0.730766	1.13635		0	0
		RRP1B	1.2283	1.22407	1.17563	0.831699	0.734428	0.827649	0.905364	0.877458	1.0405
		PDXK	1.39785	1.53245	1.38245	0.955591	0.884643	1.17508	1.03584	0.923763	1.14505
		CSTB	1.91723	2.07875	1.63821	1.34591	1.39489	1.61223	1.43688	1.25289	1.42799
		RRP1	1.56234	1.42764	1.48491	1.03373	0.99931	1.28124	1.15521	1.14854	1.1977
		AGPAT3	1.39967	1.62921	1.22281	0.986641	1.08348	1.01849	0.993831	1.08163	1.03946
		TRAPPC10	1.26994	1.2303	1.16562	1.1342	0.9879	1.02734	1.18292	1.0422	1.19133
		PWP2	1.71001	1.46083	1.62299	1.25665	1.06279	1.22063	1.117	1.17529	1.40909
		C21orf33	1.98563	1.91579	1.63434	1.15972	1.3106	1.32028	1.56091	1.55964	1.48182
		ICOSLG	10.4367	7.20348	0.979458	3.31437	8.08985	3.16837	4.70035	7.6863	1.62298
		AIRE	1.104	1	1	1	1	1	1	1	1
		PFKL	1.96007	2.01114	1.48706	1.05898	1.18628	1.1089	1.47222	1.43457	1.25533
		C21orf2	2.20465	2.03703	1.64239	1.35313	1.34654	1.19105	1.94192	1.7475	1.56721
		TRPM2	0.492194	0.560335	0.492194	0.492194	0.615535	0.492194	0.492194	0.492194	0.492194
		LRRC3-AS1	0.939551	1.06963	0.939551	0.939551	0.939551	0.939551	0.939551	0.939551	1.09874
		LRRC3	0.733581	0.384038	1.46496	0.259781	0.3206	0.84955	0.512277	0.792474	0.902611
		UBE2G2	1.43104	1.2963	1.37208	1.31648	1.27483	1.29898	1.28956	1.26376	1.41781
		SUMO3	1.05888	1.03494	0.988158	0.971599	0.955873	0.903043	1.03313	0.985198	0.955503
		PTTG1IP	1.33137	1.33589	1.43795	1.20246	1.22632	1.24447	1.1668	1.1911	1.22782
		ITGB2	2.59314	0.89135	3.88768	19.1087	8.32286	8.85869	3.47682	1.12306	1.07057
		ITGB2-AS1	1.104	1	1	3.32807	2.50119	1.96773	1	1	4.10202
		FAM207A	1.60347	1.21231	1.17009	1.17768	1.19157	1.35051	1.04114	0.964562	1.08037
		LINC00162	1	2.27689	1	1.10936	2.50119	1	4.90807	1	1
		SSR4P1	1.62301	1.80239	1.07501	1.1918	1.75293	2.00271	1.17174	2.00058	1.31433
		ADARB1	2.94273	0.995901	1.74453	2.04144	3.1228	4.12612	1.67809	1.66163	2.8622
		POFUT2	1.21162	1.20117	1.34904	1.23662	1.11757	1.29815	0.969829	0.910076	1.04041
		LOC642852	1.58524	1.44951	1.30764	0.887037	0.823185	0.958427	1.20441	1.19088	1.33739
		LINC00316	1	1	1	1	1	1	1	1	2.73468
		COL18A1	1.2309	1.24023	1.77443	0.666628	0.549659	0.820745	0.996326	0.825104	0.875956
		SLC19A1	1.15377	0.918865	1.0441	0.607733	0.611119	0.732405	0.545302	0.571057	0.822299
		LOC100129027	1.09749	0.943106	0.165683	0.464342	0.207203	0.80647	0.260306	0.165683	1.35927
		PCBP3	0.481712	0.16017	0.483118	0.0399268	0.248525	0.612605	0.0548887	0.267634	0.659475
		LOC101928796	1.32216	1.77243	1.18932	0.930002	0.898634	1.17828	1.29999	1.25974	1.63754
		COL6A1	0.544381	0.408129	0.798076	0.265757	0.314458	0.632475	0.372024	0.354525	0.538229
		COL6A2	0.610921	0.490268	0.754824	0.274886	0.29302	0.475574	0.392908	0.363435	0.471996
		FTCD	1.47955	2.37281	1.78113	1.50635	0.797383	2.32921	2.70215	2.27884	1.10239
		SPATC1L	1.2154	1.17984	1.26134	0.940521	0.885218	0.966665	1.24322	1.06387	1.20292
		LSS	1.48596	1.55066	1.59389	1.57434	1.21178	1.23359	1.36496	1.2107	1.18472
		MCM3AP-AS1	0.97182	0.963788	1.01843	0.774628	0.375345	0.523429	1.13539	0.794908	1.22756
		MCM3AP	1.46182	1.46359	1.55828	1.39779	1.32613	1.50241	1.36562	1.33899	1.55004
		YBEY	1.56398	1.61326	1.41941	1.37455	1.41797	1.37141	1.57185	1.45015	1.47928
		C21orf58	1.94896	1.87808	2.19959	1.5473	2.02029	1.23537	1.69741	2.62813	1.74996
		PCNT	1.7194	1.54422	1.57075	1.64322	1.435	1.4581	1.47546	1.57504	1.47308
		DIP2A	1.46369	1.45855	1.51947	1.28365	1.24393	1.19685	1.53539	1.53802	1.55247
		DIP2A-IT1	1	3.77484	1	1	1	1	1	1	1
		S100B	2.208	1.13844	1.98616	1	1	1	1	1	1
		PRMT2	1.80977	1.73443	1.66255	1.59612	1.5997	1.57557	1.78979	1.7201	1.60849
