# Supplementary material for: A human isogenic iPSC-derived cell line panel identifies major regulators of aberrant astrocyte proliferation in Down syndrome
Source: Commun Biol. 2021 Jun 14;4:730. doi: 10.1038/s42003-021-02242-7 (PMC8203796; doi:10.1038/s42003-021-02242-7)
Supplement: Supplementary file 6 — Supplementary Data 3 [file 42003_2021_2242_MOESM6_ESM.xlsx]

## Sheet: Figure 2
		Figure 2c				Figure 2e			Figure 2f
		D–	D+	Drem		D–	D+		CCT8		RCAN1		C21orf33
		0.846582	1899.01	62.6517		9.80769	89.8204		D–	D+	D–	D+	D–	D+
		1.27762	1776.9	90.7408		13.8833	87.4747		1.68357	1.19416	0.982276	0.734581	2.00242	1.48356
		0.8758	2207.05	87.944		18.3044	89.901		1.63359	1.39614	2.16152	1.39566	2.15724	1.89381
						11.1336	87.0155		1.42409	1.03099	3.0142	0.845825	2.02875	0.741417
									1.65972	1.32025	2.92565	1.4308	1.76567	1.33496
									1.67297	1.42177	3.10011	1.75359	1.66181	1.55736
		Figure 2h					Figure 2i
		cDi21	D–	D+	Drem		cDi21	D–	D+	Drem
		44.5588	51.9054	36.4937	63.5664		0.87531	1.12069	0.920616	1.19463
		44.7259	48.2908	40.5919	62.535		1.07973	1.10365	0.812244	1.25371
		39.8858	43.6939	28.5077	54.5162		1.02573	1.357	1.06342	1.16708
		31.1014	54.8866	44.9468	50.31		0.896405	1.31025	1.04276	1.15258
		28.8919	54.0175	43.5714	53.3147		0.949902	1.23595	0.939463	1.11054
		27.3033	45.3287	38.5281	49.6517		0.988176	1.11344	0.899232	1.19173
		42.5226	48.5892	39.9435	56.2785		1.05255	1.25697	1.0047	1.09278
		34.0293	49.2496	42.5968	57.1098		1.05864	1.103	0.635008	1.17172
		34.5712	40.169	30.1319	40.4494		1.07357	1.06451	0.795934	0.96121

## Sheet: Figure 4
	Figure 4d				Figure 4e
	cDi21	Tri21	Par-Tri21		cDi21	Tri21	Par-Tri21
	44.9878	55.1435	36.485		0.842009	1.76493	0.820247
	45.9505	49.2798	50.3292		0.789794	1.34473	1.02297
	44.7197	49.6705	28.6595		0.774823	1.41747	1.13018
	26.1938	59.3041	38.5011		1.23256	1.37847	1.194
	30.9575	58.7637	48.3451		0.900869	1.52876	1.19619
	31.8093	61.4532	30.3902		1.12039	1.15763	1.07351
	43.1673	55.8264	36.1035		1.14361	1.55111	0.982806
	43.8679	52.6018	44.0691		1.18524	1.64225	0.701358
	43.7791	58.1363	26.2609		1.0107	1.32195	1.01625
	Figure 4f
	DYRK1A			DSCR3			PIGP			HLCS
	D–	D+	Drem	D–	D+	Drem	D–	D+	Drem	D–	D+	Drem
	2.06611	1.40549	1.70761	2.29544	1.66157	1.80275	1.87556	1.15955	1.32333	1.93889	1.35793	1.29589
	2.14186	1.23478	1.8264	2.46803	1.70989	2.01843	1.52026	1.0521	1.55305	1.98321	0.996922	1.40735
	2.15733	1.18172	1.72868	2.73497	1.57299	1.85518	1.68829	1.09118	1.35724	2.32212	1.48468	1.68772

## Sheet: Figure 5d-f
	Figure 5d								Figure 5e
	Tri21	ΔM1	ΔM2	ΔP	ΔM1M2	ΔM1P	ΔM2MP		cDi21		Tri21	ΔM1	ΔM2	ΔP	ΔM1M2	ΔM1P	ΔM2MP
	2.20932	1.59427	1.59919	1.59699	0.929746	0.622818	0.627404		39.7008	33.7114	50.4966	47.0915	45.4338	39.8104	28.1387	36.2306	35.1664
	2.15735	1.42987	1.64388	1.62751	0.870962	0.89864	0.61342		39.8876	37.4038	51.8103	44.6303	44.5661	48.4186	29.172	36.5079	32.1763
	1.94117	1.25023	1.56173	1.39866	0.8016	0.700978	0.692468		40.9091	42.5265	50.3682	41.1958	46.5428	41.5579	37.0632	37.7093	29.6611
									39.2752	40.0799
									32.7053
	Figure 5f
	cDi21		Tri21	ΔM1	ΔM2	ΔP	ΔM1M2	ΔM1P	ΔM2MP
	1.1224	0.987522	1.35809	1.23791	1.21053	0.932771	0.900721	0.849309	1.01556
	0.928431	1.00288	1.61649	1.1155	1.11705	1.2181	0.840851	0.698409	0.959478
	1.06264	0.841296	1.32805	1.07699	1.28097	1.16279	0.823936	0.714434	0.903392
	0.952267	1.06564
	1.03693

## Sheet: Figure 5h-k
	Figure 5h							Figure 5i
	ΔM1		ΔM2		ΔP			ΔM1M2		ΔM1P		ΔM2MP
	D-	D+	D-	D+	D-	D+		D-	D+	D-	D+	D-	D+
	1.03079	0.789182	1.02903	0.923896	1.00873	0.77364		1.00205	0.918767	1.02834	0.814775	0.981972	0.897528
	0.969474	0.785383	1.00446	0.928298	0.954198	0.768383		0.94572	0.842418	0.944081	0.684938	0.995303	0.846381
	0.99974	0.742161	0.96651	0.876669	1.03707	0.782703		1.05223	0.937645	1.02758	0.678691	1.02272	0.901062
	Figure 5j							Figure 5k
	ΔM1		ΔM2		ΔP			ΔM1M2		ΔM1P		ΔM2MP
	D–	D+	D–	D+	D–	D+		D–	D+	D–	D+	D–	D+
	1.06177	0.857143	0.979364	0.871883	1.0658	0.790455		1.04856	0.882815	0.951117	0.643575	1.0312	0.79896
	0.960773	0.791276	1.01204	0.912296	0.974301	0.731149		0.98139	0.888921	0.995531	0.680447	1.0208	0.844021
	0.977459	0.773712	1.0086	0.923474	0.959898	0.725219		0.970049	0.815644	1.05335	0.778492	0.948007	0.84922

## Sheet: Figure 5l-5p
	Figure 5l				Figure 5m				Figure 5n			Figure 5o
	DMSO	1μg	2.5μg		DMSO	1 μg	2.5 μg		DMSO	FINDY		DMSO	FINDY
	54.1946	50.3752	38.7255		0.80777	0.722385	0.599051		39.1293	37.6139		0.888861	0.84719
	46.8506	41.5147	29.2201		1.21166	1.08267	0.727807		37.0628	36.2101		0.993425	0.978146
	55.7606	51.304	25.2948		0.980574	0.878021	0.397335		37.0674	36.3408		1.11772	1.03073
	Figure 5p
	p-STAT3/STAT3			STAT3
	XIST-Tri21	DY+/+/m	DY+/m/m	XIST-Tri21	DY+/+/m	DY+/m/m
	1.13927	0.297028	0.180008	0.976933	1.12806	0.871527
	1.03434	0.744583	0.0565155	0.624931	1.29172	1.15139
	0.826392	0.210748	0.147743	1.39814	0.513674	0.996815
		0.591475	0.133525		0.880945	0.665739
		0.217489			0.813251
		0.532053			0.796835

## Sheet: Figure 6
	Figure 6b			Figure 6c			Figure 6d
	D–	D+		D–	D+		D–	D+
	0.986136	3.86183		36.6279	43.9842		1.2024	1.51897
	0.962132	4.36545		34.033	45.5801		0.666112	1.44607
	1.05173	3.7966		39.9823	45.5315		1.13149	1.88848
	Figure 6e			Figure 6f			Figure 6g
	SiCtrl	SiPIGP		SiCtrl	SiPIGP		SiCtrl	SiPIGP
	0.950914	0.54399		0.857368	0.769627		0.864516	0.774194
	0.96438	0.528735		0.884413	0.790774		0.858428	0.79439
	1.08471	0.453529		0.867472	0.811434		0.814436	0.75031
